# Supplementary material for: Mutation and expression analysis in medulloblastoma yields prognostic variants and a putative mechanism of disease for i17q tumors
Source: Acta Neuropathol Commun. 2014 Jul 17;2:74. doi: 10.1186/s40478-014-0074-1 (PMC4149211; doi:10.1186/s40478-014-0074-1)
Supplement: Additional file 2: Table S2. — Location and name of the amplicons used for the Fluidigm platform and subsequent sequencing. [file 40478_2014_74_MOESM2_ESM.xlsx]

## Sheet: Sheet1
Chr	Start	End	Amplicon
chr17	7218370	7218775	GPS2_E1_1
chr17	7218220	7218661	GPS2_E2_1
chr17	7154355	7154799	CTD_E1_1
chrX	70473781	70474230	ZMY_E1_1
chrX	44879681	44880129	KDM_E6_1
chr17	7147184	7147628	CTD_E8_2
chrX	70461935	70462373	ZMY_E23_1
chr17	7150179	7150609	CTD_E3_1
chr17	7154598	7155028	CTD_E1_2
chrX	44732560	44732987	KDM_E1_2
chrX	44732291	44732716	KDM_E1_1
chrX	44896708	44897135	KDM_E8_1
chrX	44971361	44971791	KDM_E29_4
chrX	70467358	70467804	ZMY_E12_1
chrX	70464031	70464445	ZMY_E20_1
chr7	152132857	152133271	MLL3_E1_2
chr7	152132644	152133070	MLL3_E1_1
chrX	44733026	44733430	KDM_E2_1
chrX	44937511	44937923	KDM_E19_1
chrX	70469713	70470158	ZMY_E6_1
chrX	70469226	70469633	ZMY_E7_1
chrX	70467780	70468207	ZMY_E11_1
chrX	44971481	44971893	KDM_E29_5
chrX	70472354	70472799	ZMY_E2_1
chrX	44971033	44971460	KDM_E29_3
chr3	9404616	9405047	THUM_E1_1
chr3	9422088	9422510	THUM_E7_1
chr7	151899865	151900311	MLL3_E26_1
chr7	151918870	151919318	MLL3_E22_1
chr7	151927084	151927532	MLL3_E17_1
chrX	70468114	70468523	ZMY_E10_1
chrX	70472712	70473156	ZMY_E2_2
chr17	7216226	7216658	GPS2_E10_1
chrX	70468478	70468916	ZMY_E9_1
chr17	7215912	7216312	GPS2_E11_1
chr17	7149273	7149698	CTD_E6_1
chrX	44966444	44966848	KDM_E27_1
chr17	7216471	7216897	GPS2_E8_1
chr17	7216829	7217249	GPS2_E7_1
chr17	7217171	7217575	GPS2_E6_1
chrX	70460594	70461031	ZMY_E25_5
chrX	70470818	70471246	ZMY_E4_1
chrX	44938249	44938669	KDM_E20_1
chr3	9412653	9413087	THUM_E4_1
chrX	70460861	70461269	ZMY_E24_1
chr17	7149960	7150400	CTD_E4_1
chr17	7150290	7150728	CTD_E2_1
chrX	44922633	44923081	KDM_E16_1
chrX	70470186	70470617	ZMY_E5_1
chrX	70471248	70471691	ZMY_E3_1
chrX	70465402	70465808	ZMY_E17_1
chrX	70459660	70460088	ZMY_E25_2
chrX	70465090	70465522	ZMY_E18_1
chr7	151871074	151871494	MLL3_E39_1
chr7	151845077	151845501	MLL3_E52_1
chr7	151874878	151875327	MLL3_E38_6
chr7	151919651	151920070	MLL3_E21_2
chrX	70466212	70466611	ZMY_E14_1
chrX	70465645	70466071	ZMY_E16_1
chrX	70465998	70466424	ZMY_E15_1
chrX	70466948	70467389	ZMY_E13_1
chr7	151884254	151884703	MLL3_E33_1
chrX	70460247	70460693	ZMY_E25_4
chr7	151874619	151875034	MLL3_E38_5
chr3	9426475	9426881	THUM_E10_2
chr7	151845330	151845759	MLL3_E52_2
chr17	7217407	7217813	GPS2_E4_1
chr17	7217680	7218081	GPS2_E3_1
chrX	44820429	44820854	KDM_E3_1
chr17	7147637	7148036	CTD_E7_1
chr17	7146840	7147255	CTD_E8_1
chr7	151878017	151878446	MLL3_E36_2
chr7	151860525	151860974	MLL3_E43_5
chr7	151878972	151879407	MLL3_E36_5
chr17	7149497	7149918	CTD_E5_1
chrX	44928927	44929369	KDM_E17_2
chr7	151876859	151877278	MLL3_E37_1
chrX	44893998	44894398	KDM_E7_1
chrX	44912988	44913414	KDM_E10_1
chrX	70462535	70462970	ZMY_E22_1
chrX	70464423	70464841	ZMY_E19_1
chr7	151945460	151945896	MLL3_E14_4
chr7	152012098	152012538	MLL3_E4_1
chr7	151845843	151846292	MLL3_E52_4
chr7	151877734	151878140	MLL3_E36_1
chr7	151849684	151850087	MLL3_E49_1
chr7	151860161	151860604	MLL3_E43_4
chr7	151926926	151927349	MLL3_E18_1
chr7	151944685	151945131	MLL3_E14_1
chrX	70460009	70460408	ZMY_E25_3
chrX	70463431	70463865	ZMY_E21_1
chr7	152055533	152055982	MLL3_E2_1
chr7	151878321	151878770	MLL3_E36_3
chr7	151859479	151859910	MLL3_E43_2
chr7	151878648	151879077	MLL3_E36_4
chrX	44920287	44920723	KDM_E14_1
chrX	44921741	44922170	KDM_E15_1
chrX	44929268	44929709	KDM_E17_3
chr3	9427725	9428150	THUM_E10_6
chrX	44970822	44971264	KDM_E29_2
chrX	44928664	44929103	KDM_E17_1
chr3	9406550	9406955	THUM_E2_1
chr3	9406717	9407118	THUM_E2_2
chr7	151835995	151836409	MLL3_E57_1
chr7	151845469	151845913	MLL3_E52_3
chrX	44948845	44949248	KDM_E25_1
chr7	151832744	151833190	MLL3_E59_4
chr7	151833593	151834040	MLL3_E59_7
chr7	151843491	151843940	MLL3_E53_1
chr3	9425803	9426251	THUM_E9_1
chr7	151833287	151833734	MLL3_E59_6
chr7	151842018	151842421	MLL3_E54_1
chr7	151874345	151874792	MLL3_E38_4
chr7	151841738	151842182	MLL3_E55_1
chr7	151879311	151879760	MLL3_E36_6
chr7	151848279	151848720	MLL3_E50_1
chr7	151873593	151874042	MLL3_E38_2
chr7	151859125	151859565	MLL3_E43_1
chr7	151835799	151836211	MLL3_E58_1
chr7	151859799	151860248	MLL3_E43_3
chr7	151873212	151873657	MLL3_E38_1
chrX	70459393	70459826	ZMY_E25_1
chrX	70468789	70469232	ZMY_E8_1
chr7	151855891	151856313	MLL3_E44_1
chr7	151879988	151880405	MLL3_E35_1
chr7	151946661	151947103	MLL3_E13_1
chr7	152008631	152009076	MLL3_E5_1
chr7	151836521	151836958	MLL3_E56_1
chrX	44919018	44919430	KDM_E13_1
chr3	9426111	9426560	THUM_E10_1
chrX	44941540	44941974	KDM_E21_1
chrX	44970537	44970986	KDM_E29_1
chr3	9412835	9413253	THUM_E4_2
chrX	44833691	44834095	KDM_E4_1
chr3	9408312	9408722	THUM_E3_1
chr7	151851134	151851575	MLL3_E47_1
chr3	9427108	9427538	THUM_E10_4
chr7	151852907	151853334	MLL3_E46_1
chr7	151853101	151853538	MLL3_E45_1
chr7	151890866	151891288	MLL3_E31_1
chr3	9416143	9416542	THUM_E5_1
chrX	44918317	44918761	KDM_E12_1
chr3	9419402	9419843	THUM_E6_1
chr7	151868129	151868544	MLL3_E40_1
chr7	151921490	151921927	MLL3_E19_1
chr7	151882387	151882803	MLL3_E34_1
chr7	151884537	151884975	MLL3_E32_1
chr7	151896261	151896660	MLL3_E27_1
chr7	151864085	151864513	MLL3_E42_1
chrX	44969122	44969552	KDM_E28_1
chr3	9424703	9425105	THUM_E8_1
chr7	152006894	152007306	MLL3_E6_1
chr7	151944995	151945421	MLL3_E14_2
chr7	151945108	151945557	MLL3_E14_3
chrX	44922918	44923352	KDM_E16_2
chr7	151932655	151933056	MLL3_E16_1
chr7	151891194	151891639	MLL3_E30_1
chr7	151919335	151919761	MLL3_E21_1
chr7	151902123	151902565	MLL3_E25_1
chr7	151847851	151848298	MLL3_E51_1
chrX	44870037	44870449	KDM_E5_1
chrX	44910757	44911204	KDM_E9_1
chr3	9428101	9428511	THUM_E10_7
chr7	151832279	151832714	MLL3_E59_2
chrX	44942639	44943085	KDM_E23_1
chrX	44944908	44945312	KDM_E24_1
chr7	151832961	151833410	MLL3_E59_5
chr7	151850992	151851391	MLL3_E48_1
chrX	44918167	44918603	KDM_E11_1
chrX	44935808	44936207	KDM_E18_1
chr7	151831931	151832354	MLL3_E59_1
chr7	151948847	151949255	MLL3_E11_1
chr7	151832387	151832834	MLL3_E59_3
chrX	44949893	44950342	KDM_E26_1
chr7	151866107	151866506	MLL3_E41_1
chr7	151947704	151948153	MLL3_E12_1
chr7	151917479	151917907	MLL3_E23_1
chr3	9427411	9427858	THUM_E10_5
chr7	151904269	151904701	MLL3_E24_1
chr7	151949416	151949834	MLL3_E10_1
chr7	151970648	151971071	MLL3_E7_1
chr3	9426822	9427270	THUM_E10_3
chr7	151873972	151874421	MLL3_E38_3
chr7	151920945	151921358	MLL3_E20_1
chr7	151962045	151962466	MLL3_E8_1
chrX	44941956	44942389	KDM_E22_2
chr7	151935744	151936154	MLL3_E15_1
chr7	151960029	151960474	MLL3_E9_1
chr7	152027575	152028007	MLL3_E3_1
chr7	151891269	151891707	MLL3_E29_1
chr7	151892753	151893197	MLL3_E28_1
