# Supplementary material for: Mutation and expression analysis in medulloblastoma yields prognostic variants and a putative mechanism of disease for i17q tumors
Source: Acta Neuropathol Commun. 2014 Jul 17;2:74. doi: 10.1186/s40478-014-0074-1 (PMC4149211; doi:10.1186/s40478-014-0074-1)
Supplement: Additional file 3: Table S3. — In silico analyses of amino acid changes with different predictive software. Allelic ratios reflect the range of ratios observed in the different Fluidigm runs. The variance is due to the nature of this platform being amplification based, and the frequency of “jackpotting” events. Great caution should be taken when attempting to derive meaning from these ratios. [file 40478_2014_74_MOESM3_ESM.xlsx]

## Sheet: Sheet1
sample	ExonicFunc	Gene	AAChange	LJB_SIFT	LJB_SIFT_Pred	LJB_PolyPhen2	LJB_PolyPhen2_Pred	LJB_LRT	LJB_LRT_Pred	LJB_MutationTaster	LJB_MutationTaster_Pred	Chr	Start	Ref	Obs	allelic ratio (range)
32	synonymous splice site SNV	GPS2	GPS2:NM_004489:exon6:c.G480A:p.T160T									chr17	7217225	C	T	0.60-0.98
41	frameshift insertion	KDM6A	KDM6A:NM_021140:exon28:c.4176_4177insGG:p.L1392fs									chrX	44969494	-	GG	0.48-0.62
17	nonsynonymous SNV	MLL3	MLL3:NM_170606:exon43:c.C10763T:p.S3588L	1	D	0.995	D	0.999839	D	0.980922	D	chr7	151859899	G	A	0.22-0.69
16	nonsynonymous SNV	MLL3	MLL3:NM_170606:exon43:c.C10432G:p.Q3478E	0.93	T	0.854	D	0.999776	D	0.005578	N	chr7	151860230	G	C	0.95-0.99
16	nonsynonymous SNV	MLL3	MLL3:NM_170606:exon37:c.C7234A:p.P2412T	1	D	0	B	0.755649	N	0.000129	N	chr7	151877127	G	T	0.47-0.98
21	nonsynonymous SNV	MLL3	MLL3:NM_170606:exon36:c.C5680A:p.P1894T	1	D	0.999	D	0.999785	D	0.948486	D	chr7	151879265	G	T	0.30-0.98
21	stopgain SNV	MLL3	MLL3:NM_170606:exon26:c.T4088A:p.L1363X	0.903162	NA	0.712596	NA	0.897289	N	1	A	chr7	151900023	A	T	0.40-0.42
13	stopgain SNV	MLL3	MLL3:NM_170606:exon38:c.C7852T:p.Q2618X	0.903443	NA	0.733496	NA	0.994329	N	1	A	chr7	151874686	G	A	0.28-0.44
21	nonsynonymous SNV	MLL3	MLL3:NM_170606:exon38:c.C7465T:p.H2489Y	1	D	0.995	D	0.999899	D	0.239736	N	chr7	151875073	G	A	0.07-0.62
30	nonsynonymous SNV	MLL3	MLL3:NM_170606:exon18:c.G2963T:p.C988F	1	D	0.999	D	0.999816	U	0.999964	D	chr7	151927021	C	A	0.50-0.98
28	nonsynonymous SNV	MLL3	MLL3:NM_170606:exon21:c.G3401A:p.S1134N	0.99	D	0.123	B	0.998003	N	0.042451	N	chr7	151919690	C	T	0.05-0.33
33	nonsynonymous SNV	MLL3	MLL3:NM_170606:exon7:c.C925T:p.P309S	0.95	T	0.999	D	0.999773	D	0.984963	D	chr7	151970877	G	A	0.28-0.37
20	nonsynonymous SNV	MLL3	MLL3:NM_170606:exon14:c.G1951A:p.E651K	1	D	0.956	D	0.996993	N	0.340375	N	chr7	151945568	C	T	0.05-0.39
